# Supplementary material for: Differentiation of Spontaneous Bacterial Peritonitis from Secondary Peritonitis in Patients with Liver Cirrhosis: Retrospective Multicentre Study
Source: Diagnostics (Basel). 2023 Mar 6;13(5):994. doi: 10.3390/diagnostics13050994 (PMC10000989; doi:10.3390/diagnostics13050994)
Supplement: Supplementary file 1 [file diagnostics-13-00994-s001.zip]

Archive with 1 entries (1 files):
- diagnostics-2195552-supplementary.pdf
